# Supplementary material for: Impact of Chromosomal Fusion and Transposable Elements on the Genomic Evolution and Genetic Diversity of Ilex Species
Source: Plants (Basel). 2024 Sep 21;13(18):2649. doi: 10.3390/plants13182649 (PMC11435385; doi:10.3390/plants13182649)
Supplement: Supplementary file 1 [file plants-13-02649-s001.zip]

Archive with 3 entries (2 files):
- plants-3157446-supplementary/
- plants-3157446-supplementary/SFigures 20240913.pdf
- plants-3157446-supplementary/STables 20240913.xlsx
