# Supplementary material for: Impact of Chromosomal Fusion and Transposable Elements on the Genomic Evolution and Genetic Diversity of Ilex Species
Source: Plants (Basel). 2024 Sep 21;13(18):2649. doi: 10.3390/plants13182649 (PMC11435385; doi:10.3390/plants13182649)
Supplement: Supplementary file 1 [file plants-13-02649-s001.zip › plants-3157446-supplementary/STables 20240913.xlsx]

## Sheet: Table S1
Table S1. Statistics on the number of chromosomes in Ilex species
Taxon name	x = n
Ilex crenata	17
Ilex matanoana	17
Ilex mertensii	17
Ilex leucoclada	17
Ilex fragilis	18
Ilex intricata	18
Ilex opaca	18
Ilex sikkimensis	18
Ilex verticillata	18
Ilex thomsonii	18
Ilex cornuta	19
Ilex dipyrena	19
Ilex asprella	19
Ilex aquifolium	20
Ilex brevicuspis	20
Ilex ciliospinosa	20
Ilex decidua	20
Ilex dumosa	20
Ilex godajam	20
Ilex hookeri	20
Ilex insignis	20
Ilex integerrima	20
Ilex odorata	20
Ilex oligodonta	20
Ilex paraguariensis	20
Ilex pseudobuxus	20
Ilex pubescens	20
Ilex sintenisii	20
Ilex taubertiana	20
Ilex theezans	20
Ilex venulosa	20
Ilex vomitoria Aiton	20
Ilex wightiana	20
Ilex rugosa	20
Ilex serrata	20
Ilex monticola	20
Ilex doniana	20
Ilex griffithii	20
Ilex sulcata	20
Ilex latifolia	20
Ilex polyneura	20
Ilex anomala	40
Ilex argentina	40
Ilex pedunculosa	60

## Sheet: Table S2
Table S2. Num. of genes in each chromosome on three Ilex species
I. latifolia	I. asprella	I. polyneura	I. polyneura	I. asprella	I. latifolia
Il20	Ia14	Ip17	1217	1134	1421
Il19	Ia13	Ip15	1222	1164	1354
Il18	Ia6	Ip5	1896	1863	1979
Il17	Ia4	Ip4	2514	2452	2623
Il16	Ia5	Ip3	2282	2102	2511
Il15	Ia3	Ip1	2401	2054	2352
Il14	Ia2	Ip2	2918	2662	2788
Il13	Ia12	Ip14	1367	1346	1443
Il12	Ia9	Ip13	1326	1281	1387
Il11	Ia1	Ip10	1202	2185	1134
Il10		Ip18	1071		1173
Il9	Ia8	Ip6	1833	1677	1919
Il8	Ia11	Ip8	1530	1385	1589
Il7	Ia16	Ip9	1221	1036	1203
Il6	Ia7	Ip7	1678	1504	1594
Il5	Ia10	Ip11	1570	1588	1675
Il4	Ia18	Ip19	1210	1114	1189
Il3	Ia17	Ip12	1225	1107	1304
Il2	Ia19	Ip20	1163	1083	1172
Il1	Ia15	Ip16	1144	1102	1233

## Sheet: Table S3
Table S3. Length of each chromosome across three Ilex species
I. latifolia		I. polyneura		I. asprella
Chr	Length	Chr	Length	Chr	Length
Il20	32484153	Ip17	25966422	Ia14	25617022
Il19	31546513	Ip15	28036087	Ia13	26278823
Il18	41129191	Ip5	40405454	Ia6	40113043
Il17	48776180	Ip4	49258288	Ia4	45998762
Il16	53282381	Ip3	52265487	Ia5	44386335
Il15	56216323	Ip1	64863080	Ia3	47440313
Il14	56602566	Ip2	61336414	Ia2	53278434
Il13	29204061	Ip14	28426550	Ia12	28150834
Il12	32626561	Ip13	30376822	Ia9	32653166
Il11	28684378	Ip10	30955519	Ia1	54037321
Il10	28821353	Ip18	25719167
Il9	37268474	Ip6	39069558	Ia8	33936821
Il8	35917334	Ip8	36593620	Ia11	32379999
Il7	26669188	Ip9	31175956	Ia16	24425418
Il6	38096849	Ip7	37314081	Ia7	34433151
Il5	33446872	Ip11	30793405	Ia10	32528276
Il4	24069099	Ip19	24997680	Ia18	22638349
Il3	27490686	Ip12	30745580	Ia17	22636821
Il2	22708765	Ip20	23672964	Ia19	22271536
Il1	27879119	Ip16	26986667	Ia15	24968534

## Sheet: Table S4
Table S4. Num. of transcription factor families on three Ilex species
TF family	I. latifolia	I. polyneura	I. asprella
ZF-HD	22	22	22
YABBY	8	7	9
WRKY	82	85	104
WOX	14	14	16
Whirly	2	2	2
VOZ	1	1	1
Trihelix	42	42	48
TCP	24	26	24
TALE	26	27	24
STAT	1	1	2
SRS	7	6	10
SBP	25	22	29
SAP	1	1	1
S1Fa-like	2	2	3
RAV	5	5	5
SPL/NZZ	0	1	1
Nin-like	16	13	17
NF-YC	11	13	12
NF-YB	18	19	18
NF-YA	8	7	9
NF-X1	2	2	3
NAC	130	119	149
MYB_related	61	66	97
MYB	193	139	149
M-type_MADS	30	32	41
MIKC_MADS	44	39	37
LSD	5	4	4
LFY	2	1	1
LBD	53	53	53
HSF	33	29	29
HRT-like	1	1	2
HD-ZIP	63	54	68
HB-PHD	2	3	0
HB-other	8	8	13
GRF	14	11	11
GRAS	81	66	82
GeBP	6	6	6
GATA	29	28	34
G2-like	56	49	62
FAR1	62	62	49
ERF	177	137	166
EIL	5	4	6
E2F/DP	11	11	21
Dof	37	35	45
DBB	7	6	10
CPP	8	7	15
CO-like	13	13	12
CAMTA	8	6	6
C3H	50	49	56
C2H2	110	99	112
bZIP	80	77	78
bHLH	178	165	204
BES1	9	10	13
BBR-BPC	6	8	7
B3	46	43	59
ARR-B	15	15	18
ARF	26	24	29
AP2	29	26	30

## Sheet: Table S5-S7
Table S5. Num. of genes intersected with TEs on different gene elements in three Ilex species
Gene elements	I. latifolia	I. polyneura	I. asprella
gene	1681	1664	739
promoter	1082	957	213
intron	1349	1402	524
exon	92	79	90
5'UTR	10	6	9
3'UTR	12	30	22
Table S6. Num. of TEs intersected with gene in three Ilex species
TEs superfamily	I. latifolia	I. polyneura	I. asprella
helitron	90	107	44
hAT	579	596	81
Tc1_Mariner	30	17	13
PIF_Harbinger	91	114	74
Mutator	402	445	194
CACTA	208	178	130
unknown	417	469	282
Gypsy	108	138	32
Copia	199	179	132
	2124	2243	982
Table S7. Num. of TEs intersected with promoter in three Ilex species
TEs superfamily	I. latifolia	I. polyneura	I. asprella
helitron	23	17	2
hAT	263	298	27
Tc1_Mariner	22	6	5
PIF_Harbinger	88	81	9
Mutator	214	232	31
CACTA	52	33	10
unknown	348	250	118
Gypsy	0	1	1
Copia	1	2	1

## Sheet: Table S8
Table S8. Num. of cis-regulatory elements in three Ilex species
Cis-regulatory element	I. latifolia	I. polyneura	I. asprella
auxin-responsive element	228	200	37
binding site of AT-rich DNA binding protein (ATBP-1)	83	74	24
cis-acting element involved in cell cycle regulation	41	50	7
cis-acting element involved in defense and stress responsiveness	201	183	47
cis-acting element involved in dehydration, low-temp, salt stresses	3	1	0
cis-acting element involved in gibberellin-responsiveness	122	129	20
cis-acting element involved in light responsiveness	87	62	17
cis-acting element involved in low-temperature responsiveness	406	469	59
cis-acting element involved in phytochrome down-regulation expression	3	4	0
cis-acting element involved in salicylic acid responsiveness	214	232	52
cis-acting element involved in the abscisic acid responsiveness	1054	953	227
cis-acting regulatory element	246	184	39
cis-acting regulatory element essential for the anaerobic induction	879	991	209
cis-acting regulatory element involved in auxin responsiveness	80	69	16
cis-acting regulatory element involved in circadian control	118	85	26
cis-acting regulatory element involved in light responsiveness	1303	1219	284
cis-acting regulatory element involved in seed-specific regulation	15	17	13
cis-acting regulatory element involved in the MeJA-responsiveness	1332	1186	258
cis-acting regulatory element involved in zein metabolism regulation	241	243	47
cis-acting regulatory element related to meristem expression	259	208	32
cis-acting regulatory element root specific	8	17	1
cis-regulatory element involved in endosperm expression	120	122	26
element for maximal elicitor-mediated activation (2copies)	35	26	7
element involved in differentiation of the palisade mesophyll cells	27	26	5
enhancer-like element involved in anoxic specific inducibility	147	122	20
gibberellin-responsive element	291	270	45
gibberellin-responsive element and part of a light responsive element	1	1	1
involved in endosperm-specific negative expression	8	9	3
light responsive element	1143	1237	217
MYB binding site involved in drought-inducibility	352	311	79
MYB binding site involved in flavonoid biosynthetic genes regulation	39	67	6
MYB binding site involved in light responsiveness	209	185	29
MYBHv1 binding site	228	256	37
part of a conserved DNA module array (CMA3)	14	22	1
part of a conserved DNA module involved in light responsiveness	1228	1164	202
part of a light response element	9	11	0
part of a light responsive element	1447	1627	326
part of a light responsive module	71	62	6
part of a module for light response	198	130	47
part of an auxin-responsive element	7	16	1
part of gapA in (gapA-CMA1) involved with light responsiveness	8	37	3
protein binding site	27	28	10
sequence conserved in alpha-amylase promoters	1	2	0
wound-responsive element	12	21	5
Total	12545	12328	2491

## Sheet: Table S9
Table S9. Autodock vina molecular docking results between proteins and ligand in three Ilex species
Protein	Ligand	Affinity (kcal/mol)	RMSD l.b.	RMSD u.b.	Ligand	Affinity (kcal/mol)	RMSD l.b.	RMSD u.b.
Ilex_000075-T1	7-Deoxyloganetin	-7.282	0	0	UDP-alpha-D-glucose	-6.352	0	0
GWHPBDNW013218	7-Deoxyloganetin	-7.7	0	0	UDP-alpha-D-glucose	-10.36	0	0
Ila08G000660.1	7-Deoxyloganetin	-5.582	0	0	UDP-alpha-D-glucose	-5.719	0	0

## Sheet: Table S10
Table S10. PDBePISA interface result between proteins and BAK1 in three Ilex species
Protein	Donor	Interface area (A 2 )	ΔiG (kcal/mol)	ΔiG (P value)
GWHPBDNW013129	BAK1	1041.7	4.3	0.896
Ila16G018090.1	BAK1	1054.1	-6.2	0.518
Ilex_041650-T1	BAK1	1042.4	-5.8	0.479
